# Supplementary material for: Purification and Structural Analyses of Sulfated Polysaccharides from Low-Value Sea Cucumber Stichopus naso and Anticoagulant Activities of Its Oligosaccharides
Source: Mar Drugs. 2024 Jun 8;22(6):265. doi: 10.3390/md22060265 (PMC11204762; doi:10.3390/md22060265)
Supplement: Supplementary file 1 [file marinedrugs-22-00265-s001.zip]

Archive with 1 entries (1 files):
- marinedrugs-3033250-supplementary.pdf
